# Supplementary material for: Impact of hospital internships on success in university summative objective structured clinical examinations: Large-scale experience in a French medical school
Source: PLoS One. 2024 Jun 13;19(6):e0302427. doi: 10.1371/journal.pone.0302427 (PMC11175433; doi:10.1371/journal.pone.0302427)
Supplement: S1 Data — (XLSX) [file pone.0302427.s005.xlsx]

## Sheet: Feuil1
Characteristics		Insternships DFGSM3																																								Internships DFASM1
Number	Sex (1 man 2 women)	Pathology	Anesth	Bacterio	Bioch	Oncology	Cardiology	Thora surgery	Surg ortho	Surg plast	Surg ped	Surg vascu	Surg visc	Dermato	endoc	Geriatrie	Gyn	Hemato	Hepato gastro	Maladie inf	Med interne	Med légale	Med nucléaire	MPR	Néphro	Neuro	Neurochir	Ophtalmo	ORL	Pediatrie	Pharma	Physio	Pneumo	Psychiatrie	Radio	Rea chir	Rea med	Rhumato	Sante pub	Urgences	Uro	Pathology	Anesth	Bacterio	Bioch	Oncology	Cardiology	Thora surgery	Surg ortho
1	1															1									1				1
2	2															1									1				1																				1
3	2									1						1									1
4	1									1						1									1
5	1									1						1										1																							1
6	1											1			1											1
7	2																																													1
8	2											1			1											1																				1
9	1											1			1	0										1
10	1												1		1											1
11	1												1		1											1
12	2												1																				1
13	1												1		1																		1
14	1												1																				1			1
15	2												1																				1			1
16	1												1													1							1			1
17	2						1																				1											1									1
18	1													1			1																1
19	1
20	2													1			1																							1
21	2													1		1	1																																1
22	1																1							1																1						1
23	1																1							1																1						1
24	2																1							1																1
25	1																1			1																				1
26	1																			1																				1			1
27																				1			1																	1						1
28	1																			1			1											1												1
29	2																			1			1											1												1	1
30	2																			1														1	1
31	1						1																				1						1													1	1
32	2
33	1						1																				1							1
34	2						1																				1											1								1	1
35	1	0	0	0	0	0	0	0	0	0	0	0	0	0	0	0	0	0	0	0	0	0	0	0	0	0	0	0	0	0			0	0	0	0	0	0	0	0	0	0	0	0	0	1	0	0	0
36	2	0	0	0	0	0	0	0	0	0	0	0	0	0	1	0	0	1	0	0	0	0	0	0	0	0	0	0	0	0			0	0	0	0	0	0	0	1	0	0	0	0	0	0	1	0	0
37	1	0	0	0	0	0	0	0	1	0	0	0	0	1	0	0	0	0	0	0	0	0	0	0	0	0	0	0	0	0			0	1	0	0	0	0	0	0	0	0	0	0	0	0	0	0	0
38	1	0	0	0	0	0	0	0	0	0	0	0	0	0	0	0	0	0	0	0	0	0	0	0	0	0	0	0	0	1			0	0	1	0	0	1	0	0	0	0	1	0	0	1	1	0	0
39	1	0	0	0	0	0	0	0	0	0	0	0	0	0	0	0	0	0	0	0	0	0	0	0	0	0	0	0	0	1			0	0	1	0	0	1	0	0	0	0	0	0	0	1	0	0	0
40	1	0	0	0	0	0	0	0	0	0	0	0	0	0	0	0	0	0	1	0	0	0	0	0	0	0	0	0	0	1			0	0	1	0	0	0	0	0	0	0	0	0	0	1	0	0	0
41	1	0	0	0	0	0	0	0	0	0	0	0	0	0	0	0	0	0	1	0	0	0	0	0	0	0	0	0	0	1			0	1	0	0	0	0	0	0	0	0	0	0	0	0	1	0	0
42	1	0	0	0	0	0	0	0	0	0	0	0	0	0	0	0	0	0	1	0	0	0	0	0	0	0	0	1	0	1			0	0	0	0	0	0	0	0	0	0	0	0	0	0	0	0	0
43	2	0	0	0	0	0	0	0	0	0	0	0	0	0	0	0	0	0	1	0	0	0	0	0	0	0	0	1	0	0			0	0	0	0	1	0	0	0	0	0	0	0	0	1	0	0	1
44	2	0	0	0	0	0	0	0	0	0	0	0	0	0	0	0	0	0	0	0	0	0	0	0	0	0	0	1	0	0			0	0	0	0	1	0	0	0	0	0	0	0	0	0	0	0	0
45	1	0	0	0	0	0	0	0	0	0	0	0	0	0	0	0	0	0	0	0	0	0	0	0	0	0	0	0	0	0			0	0	1	0	0	0	0	0	0	1	0	0	0	1	0	0	0
46	1	0	0	0	0	0	0	0	0	0	0	0	0	0	0	0	0	0	1	0	0	0	0	0	0	0	0	1	0	0			0	0	0	0	1	0	0	0	0	0	0	0	0	0	0	0	0
47	1	0	0	0	0	0	0	0	0	0	0	0	0	0	0	0	0	0	1	0	0	0	0	0	0	0	0	1	0	0			0	0	0	0	1	0	0	0	0	0	0	0	0	0	0	0	0
48	2					1																															1				1
49	1					1																															1				1		1						1
50	1					1															1																				1
51	1					1															1																				1
52	1					1															1																				1								1
53	1					1			1												1																						1						1
54	2					1			1												1
55	1								1									1			1																						1
56	1								1									1			1
57	1								1									1																		1
58	1							1	1									1
59	2													1					1	1													1													1
60	1								1									1																		1
61	2					1								1																													1			1
62	1							1								1									1																		1			1
63	1							1								1									1
64	2															1									1							1													1
65	1															1									1							1
66	1							1																	1																								1
67	2															1									1				1														1
68	2
69	2															1										1			1																				1
70	2															1										1			1
71	1																				1				1															1
72	1									1						1										1																							1
73	1									1						1										1																					1
74	2											1			1											1																				1
75	1											1			1																		1													1
76	1											1			1																		1													1
77	1												1		1																		1													1
78	1												1		1																		1									1
79	1												1																							1				1
80	2												1																							1				1							1		1
81	2	0	0	0	0	0	0	0	0	0	0	0	0	1	0	0	1	0	0	0	0	0	0	0	0	0	0	0	0	0			0	0	0	0	0	0	0	1	0	0	0	0	0	0	0	0	0
82	1	0	0	0	0	0	0	0	0	0	0	0	0	0	0	0	0	0	0	0	0	0	0	0	0	0	0	0	0	0			0	0	0	0	0	0	0	0	0	0	0	0	0	0	0	0	0
83	1	0	0	0	0	0	0	0	0	0	0	0	0	0	0	0	1	0	0	0	0	0	0	1	0	0	0	0	0	0			0	1	0	0	0	0	0	0	0	0	1	0	0	0	0	0	0
84	1	0	0	0	0	0	0	0	0	0	0	0	0	0	0	0	1	0	0	0	0	0	0	1	0	0	0	0	0	0			0	1	0	0	0	0	0	0	0	0	0	0	0	0	0	0	1
85	1	0	0	0	0	0	0	0	0	0	0	0	0	0	0	0	0	1	0	0	0	0	0	1	0	0	0	0	0	0			0	1	0	0	0	0	0	0	0	0	0	0	0	0	0	0	0
86	1	0	0	0	0	0	0	0	0	0	0	0	0	0	0	0	1	0	0	1	0	0	0	0	0	0	0	0	0	0			0	1	0	0	0	0	0	0	0	0	0	0	0	0	0	0	0
87	1	0	0	0	0	0	0	0	0	0	0	0	0	0	0	0	0	0	0	1	0	0	1	0	0	0	0	0	0	0			0	1	0	0	0	0	0	0	0	0	0	0	0	1	0	0	0
88	1	0	0	0	0	0	0	0	0	0	0	0	0	0	0	0	0	0	0	1	0	0	1	0	0	0	0	0	0	0			0	1	0	0	0	0	0	0	0	0	0	0	0	0	0	0	0
89	2	0	0	0	0	0	0	0	0	0	0	0	0	0	0	0	0	0	0	1	0	0	1	0	0	0	0	0	0	0			0	1	0	0	0	0	0	0	0	0	0	0	0	0	0	0	0
90	1	0	0	0	0	0	0	0	0	0	0	0	0	0	0	0	0	0	0	1	0	0	1	0	0	0	0	0	0	0			0	0	0	0	0	1	0	0	0	0	1	0	0	0	0	0	0
91	1	0	0	0	0	0	1	0	0	0	0	0	0	0	0	0	0	0	0	0	0	0	0	0	0	0	1	0	0	0			0	0	0	0	0	1	0	0	0	0	0	0	0	0	0	0	1
92	2						1																				1											1											1
93	1						1																				1											1					1				1
94	2						1																				1											1					1					1
95	1						1																				1											1								1
96	1																1									1		1									1												1
97	1						1												1								1																				1
98	2						1												1																1											1	1
99	2																		1											1					1							1							1
100	1																		1											1					1
101	2																		1											1					1												1	1
102	1					1																						1		1
103	1																																													1			1
104	1					1																						1									1												1
105	1					1																						1									1									1	1
106	2					1																						1
107	1					1																						1									1										1
108	1					1																																			1						1		1
109	1					1																															1				1					1	1
110	1																	1																			1				1						1
111	1					1												1			1																				1					1	1
112	2																	1			1																				1								1
113	1																	1			1																					1
114	1						1									1	1	1		1	1																				1
115	2								1									1			1																											1
116	2								1												1															1
117	2								1									1			1
118	1								1											1																1
119	1								1																											1													1
120	1								1																				1							1										1
121	2								1																				1							1										1
122	2								1																				1							1										1	1
123	1							1																					1							1													1
124	2							1		1																										1
125	1							1																					1
126	2											1				1									1
127	1											1				1									1
128	2	0	0	0	0	0	0	0	0	0	0	1	0	0	1	0	0	0	0	0	0	0	0	0	1	0	0	0	0	0			0	0	0	0	0	0	0	0	0	0	0	0	0	0	0	0	1
129	2	0	0	0	0	0	0	0	0	0	0	1	0	0	1	0	0	0	0	0	0	0	0	0	0	0	0	0	0	0			0	0	0	0	0	0	0	0	0	0	0	0	0	0	0	0	1
130	1	0	0	0	0	0	0	0	0	0	0	0	1	0	1	0	0	0	0	0	0	0	0	0	0	1	0	0	0	0			0	0	0	0	0	0	0	0	0	0	0	0	0	0	0	0	1
131	1	0	0	0	0	0	0	0	0	0	0	0	1	0	1	0	0	0	0	0	0	0	0	0	0	1	0	0	0	0			0	0	0	0	0	0	0	0	0	0	0	0	0	0	0	0	1
132	1	0	0	0	0	0	0	0	0	0	0	0	1	0	1	0	0	0	0	0	0	0	0	0	0	1	0	0	0	0			0	0	0	0	0	0	0	0	0	0	0	0	0	0	0	0	0
133	2	0	0	0	0	0	0	0	0	0	0	0	1	0	1	0	0	0	0	0	0	0	0	0	0	1	0	0	0	0			0	0	0	0	0	0	0	0	0	0	0	0	0	0	0	0	1
134	1	0	0	0	0	0	0	0	0	0	0	0	0	0	1	0	0	0	0	0	0	0	0	0	0	1	0	0	0	0			0	0	0	0	0	0	0	0	0	0	0	0	0	0	0	0	0
135	2	0	0	0	0	0	0	0	0	0	1	0	0	0	0	0	0	0	0	0	0	0	0	0	0	0	0	0	0	0			1	0	0	0	0	0	0	0	0	0	0	0	0	0	0	0	0
136	2	0	0	0	0	0	0	0	0	0	0	0	1	0	1	0	0	0	0	0	0	0	0	0	0	1	0	0	0	0			0	0	0	0	0	0	0	0	0	0	0	0	0	0	0	0	0
137	2	0	0	0	0	0	0	0	0	0	0	0	1	0	0	0	0	0	0	0	0	0	0	0	0	0	0	0	0	0			1	0	0	1	0	0	0	0	0	0	0	0	0	0	0	0	0
138	1	0	0	0	0	0	0	0	0	0	0	0	1	0	0	0	0	0	0	0	0	0	0	0	0	1	0	0	0	0			0	0	0	1	0	0	0	0	0	0	0	0	0	0	0	0	0
139	1	0	0	0	0	0	0	0	0	0	0	0	0	0	0	0	1	0	0	0	0	0	0	0	0	0	0	0	0	0			1	0	0	1	0	0	0	0	0	0	0	1	0	0	0	0	0
140	1	0	0	0	0	0	0	0	0	0	0	0	0	0	0	0	0	0	0	0	0	0	0	0	0	0	0	1	0	0			1	0	0	0	0	0	0	0	0	0	0	0	0	0	0	0	0
141	1	0	0	0	0	0	0	0	0	0	0	0	0	0	0	0	1	0	0	0	0	0	0	0	0	0	0	0	0	0			1	0	0	1	0	0	0	0	0	0	0	1	0	0	0	0	0
142	2													1			1																1
143	1													1			1																1
144	2													1			1																1
145	1													1			1																1
146	2																1							1																1
147	2																						1	1																1									1
148	2																			1			1																	1
149	2																			1			1																	1
150	1																			1			1																	1							1
151	2																			1							1													1
152	1																			1							1													1
153	1						1																				1							1
154	2						1																				1							1													1
155	2						1																				1							1													1
156	2																																																1
157	1						1																											1	1
158	1																																	1															1
159	1						1																												1			1
160	2																														1				1			1									1
161	1																														1				1			1									1
162	1																																																1
163	2								1																			1										1
164	1
165	1																																														1
166	1
167	2						1									1					1
168	1																		1																		1				1					1
169	1	0	0	0	0	0	0	0	0	0	0	0	0	0	0	1	0	0	0	0	0	0	0	0	0	0	0	0	0	0			0	0	0	0	1	0	0	0	1	0	0	0	0	0	0	0	0
170	1																		1																		1				1								1
171	1	0	0	0	0	1	0	0	1	0	0	0	0	0	0	0	0	0	0	0	1	0	0	0	0	0	0	0	0	0			0	0	0	0	0	0	0	0	0	0	0	0	0	0	0	0	0
172	1	0	0	0	0	1	0	0	1	0	0	0	0	0	0	0	0	0	0	1	0	0	0	0	0	0	0	0	0	0			0	0	0	0	0	0	0	0	0	0	0	0	0	0	0	0	0
173	2	0	0	0	0	1	0	0	1	0	0	0	0	0	0	0	0	0	0	0	1	0	0	0	0	0	0	0	0	0			0	0	0	0	0	0	0	0	0	0	0	0	0	1	0	0	0
174	1	0	0	0	0	1	0	0	1	0	0	0	0	0	0	0	0	0	0	0	1	0	0	0	0	0	0	0	0	0			0	0	0	0	0	0	0	0	0	0	0	1	0	0	0	0	0
175	1	0	0	0	0	1	0	0	1	0	0	0	0	0	0	0	0	0	0	0	1	0	0	0	0	0	0	0	0	0			0	0	0	0	0	0	0	0	0	0	0	0	0	1	0	0	0
176	1	0	0	0	0	0	0	0	1	0	0	0	0	0	0	1	0	0	0	0	0	0	0	0	0	0	0	0	0	0			0	0	0	1	0	0	0	0	0	0	0	0	0	0	0	0	0
177	1	0	0	0	0	0	0	1	0	0	0	0	0	0	0	0	0	1	0	0	0	0	0	0	0	0	0	0	0	0			0	0	0	1	0	0	0	0	0	0	0	0	0	0	0	0	0
178	2	0	0	0	0	0	0	1	0	0	0	0	0	0	0	0	0	1	0	0	0	0	0	0	0	0	0	0	0	0			0	0	0	1	0	0	0	0	0	0	0	0	0	0	1	0	0
179	2	0	0	0	0	0	0	0	0	0	0	0	0	0	0	0	0	1	0	0	0	0	0	0	0	0	0	0	0	0			0	0	0	0	0	0	0	1	0	0	0	0	0	0	0	0	0
180	2	0	0	0	0	0	0	0	0	0	0	0	0	0	0	0	0	1	0	0	0	0	0	0	0	0	0	0	0	0			1	0	0	1	0	0	0	0	0	0	0	0	0	0	0	0	0
181	2	0	0	0	0	0	0	0	0	0	0	0	0	0	0	0	0	1	0	0	0	0	0	0	0	0	0	0	0	0			1	0	0	1	0	0	0	0	0	0	0	0	0	0	0	0	0
182						1
180	180	50	50	50	50	67	67	57	66	56	50	58	61	59	61	70	64	62	58	64	66	50	57	55	63	63	64	57	60	54	2	2	66	59	59	65	60	60	50	67	63	53	59	50	51	76	73	53	74
médiane	1	0	0	0	0	0	0	0	0	0	0	0	0	0	0	0	0	0	0	0	0	0	0	0	0	0	0	0	0	0	1	1	0	0	0	0	0	0	0	0	0	0	0	0	0	0	0	0	0
25eme quartile	1	0	0	0	0	0	0	0	0	0	0	0	0	0	0	0	0	0	0	0	0	0	0	0	0	0	0	0	0	0	#NUM!	#NUM!	0	0	0	0	0	0	0	0	0	0	0	0	0	0	0	0	0
75eme quartile	2	0	0	0	0	1	1	0	1	0	0	0	1	0	1	1	1	1	0.25	1	1	0	0	0	0	1	0	0	0	0	#NUM!	#NUM!	1	1	0	1	0.75	0	0	1	0	0	0	0	0	1	1	0	1
N=0	0	50	50	50	50	45	49	48	43	50	49	48	43	48	41	49	44	43	44	44	46	50	46	47	49	43	49	44	50	45	0	0	43	41	46	41	45	46	50	47	49	49	47	47	50	41	46	50	42
% de n0	0	1	1	1	1	0.671642	0.731343	0.842105	0.651515	0.892857	0.98	0.827586	0.704918	0.813559	0.672131	0.7	0.6875	0.693548	0.758621	0.6875	0.69697	1	0.807018	0.854545	0.777778	0.68254	0.765625	0.77193	0.833333	0.833333	0	0	0.651515	0.694915	0.779661	0.630769	0.75	0.766667	1	0.701493	0.777778	0.924528	0.79661	0.94	0.980392	0.539474	0.630137	0.943396	0.567568
N=1	112	0	0	0	0	22	18	9	23	6	1	10	18	11	20	21	20	19	14	20	20	0	11	8	14	20	15	13	10	9	2	2	23	18	13	24	15	14	0	20	14	4	12	3	1	35	27	3	32
% de n1	0.622222	0	0	0	0	0.328358	0.268657	0.157895	0.348485	0.107143	0.02	0.172414	0.295082	0.186441	0.327869	0.3	0.3125	0.306452	0.241379	0.3125	0.30303	0	0.192982	0.145455	0.222222	0.31746	0.234375	0.22807	0.166667	0.166667	1	1	0.348485	0.305085	0.220339	0.369231	0.25	0.233333	0	0.298507	0.222222	0.0754717	0.20339	0.06	0.0196078	0.460526	0.369863	0.0566038	0.432432
N=2	68	0	0	0	0	0	0	0	0	0	0	0	0	0	0	0	0	0	0	0	0	0	0	0	0	0	0	0	0	0	0	0	0	0	0	0	0	0	0	0	0	0	0	0	0	0	0	0	0
% de n2	0.377778	0	0	0	0	0	0	0	0	0	0	0	0	0	0	0	0	0	0	0	0	0	0	0	0	0	0	0	0	0	0	0	0	0	0	0	0	0	0	0	0	0	0	0	0	0	0	0	0
N=3	0	0	0	0	0	0	0	0	0	0	0	0	0	0	0	0	0	0	0	0	0	0	0	0	0	0	0	0	0	0	0	0	0	0	0	0	0	0	0	0	0	0	0	0	0	0	0	0	0
% de n3	0	0	0	0	0	0	0	0	0	0	0	0	0	0	0	0	0	0	0	0	0	0	0	0	0	0	0	0	0	0	0	0	0	0	0	0	0	0	0	0	0	0	0	0	0	0	0	0	0
Min	1	0	0	0	0	0	0	0	0	0	0	0	0	0	0	0	0	0	0	0	0	0	0	0	0	0	0	0	0	0	1	1	0	0	0	0	0	0	0	0	0	0	0	0	0	0	0	0	0
Max	2	0	0	0	0	1	1	1	1	1	1	1	1	1	1	1	1	1	1	1	1	0	1	1	1	1	1	1	1	1	1	1	1	1	1	1	1	1	0	1	1	1	1	1	1	1	1	1	1
moy	1.37778	0	0	0	0	0.328358	0.268657	0.157895	0.348485	0.107143	0.02	0.172414	0.295082	0.186441	0.327869	0.3	0.3125	0.306452	0.241379	0.3125	0.30303	0	0.192982	0.145455	0.222222	0.31746	0.234375	0.22807	0.166667	0.166667	1	1	0.348485	0.305085	0.220339	0.369231	0.25	0.233333	0	0.298507	0.222222	0.0754717	0.20339	0.06	0.0196078	0.460526	0.369863	0.0566038	0.432432
SD	0.486184	0	0	0	0	0.47316	0.446606	0.367884	0.480142	0.312094	0.141421	0.381039	0.459865	0.392805	0.473333	0.461566	0.467177	0.464783	0.431657	0.467177	0.46309	0	0.398147	0.355808	0.419079	0.469227	0.426956	0.423318	0.375823	0.376177	0	0	0.480142	0.464396	0.418033	0.486352	0.436667	0.426522	0	0.461057	0.419079	0.266679	0.405975	0.239898	0.140028	0.501751	0.486108	0.233295	0.498795
[truncated: 233 more columns]
